# Supplementary material for: Ergothioneine Thione Spontaneously Binds to and Detaches from the Membrane Interphase
Source: Membranes (Basel). 2025 Oct 29;15(11):328. doi: 10.3390/membranes15110328 (PMC12654265; doi:10.3390/membranes15110328)
Supplement: Supplementary file 1 [file membranes-15-00328-s001.zip]

Archive with 1 entries (1 files):
- membranes-3905700-supplementary.pdf
